# Supplementary material for: Maternal Mental Health under COVID-19 Pandemic in Thailand
Source: Int J Environ Res Public Health. 2021 Dec 29;19(1):347. doi: 10.3390/ijerph19010347 (PMC8744545; doi:10.3390/ijerph19010347)
Supplement: Supplementary file 1 [file ijerph-19-00347-s001.zip]

Archive with 1 entries (1 files):
- ijerph-1492348-supplementary.pdf
